# Supplementary material for: A Sneak-Peek into the Physician’s Brain: A Retrospective Machine Learning-Driven Investigation of Decision-Making in TAVR versus SAVR for Young High-Risk Patients with Severe Symptomatic Aortic Stenosis
Source: J Pers Med. 2021 Oct 22;11(11):1062. doi: 10.3390/jpm11111062 (PMC8622882; doi:10.3390/jpm11111062)
Supplement: Supplementary file 1 [file jpm-11-01062-s001.zip]

Archive with 1 entries (1 files):
- jpm-1399607-supplementary.pdf
